# Supplementary material for: Aflatoxins and Human Health: Global Exposure, Disease Burden, and One Health Strategies
Source: Toxins (Basel). 2026 Feb 10;18(2):90. doi: 10.3390/toxins18020090 (PMC12944657; doi:10.3390/toxins18020090)
Supplement: Supplementary file 1 [file toxins-18-00090-s001.zip]

Archive with 1 entries (1 files):
- toxins-4114947-supplementary.pdf
